# Supplementary material for: Healthy Food Prices Increased More Than the Prices of Unhealthy Options during the COVID-19 Pandemic and Concurrent Challenges to the Food System
Source: Int J Environ Res Public Health. 2023 Feb 10;20(4):3146. doi: 10.3390/ijerph20043146 (PMC9967271; doi:10.3390/ijerph20043146)
Supplement: Supplementary file 1 [file ijerph-20-03146-s001.zip]

Archive with 4 entries (4 files):
- Supplementary Figure S1.pdf
- Supplementary Figure S2.pdf
- Supplementary Table S1.pdf
- Supplementary Tables S2 and S3.pdf
